# Supplementary material for: Digitally assisted learning in cardiac electrophysiology and cardiac implantable electronic devices: a Scientific Statement of the European Heart Rhythm Association of the ESC
Source: Europace. 2026 Apr 13;28(6):euag081. doi: 10.1093/europace/euag081 (PMC13303083; doi:10.1093/europace/euag081)
Supplement: euag081_Supplementary_Data [file euag081_supplementary_data.zip]

Archive with 2 entries (2 files):
- Supplement figure.docx
- Supplementary_Figure_S1.pptx
